# Supplementary material for: Multiomics Reveals the Microbiota and Metabolites Associated with Sperm Quality in Rongchang Boars
Source: Microorganisms. 2024 May 27;12(6):1077. doi: 10.3390/microorganisms12061077 (PMC11205614; doi:10.3390/microorganisms12061077)
Supplement: Supplementary file 1 [file microorganisms-12-01077-s001.zip]

Archive with 1 entries (1 files):
- microorganisms-2929955-Supplementary Materials.pdf
